# Supplementary material for: Relationship between 4-Hydroxynonenal (4-HNE) as Systemic Biomarker of Lipid Peroxidation and Metabolomic Profiling of Patients with Prostate Cancer
Source: Biomolecules. 2023 Jan 10;13(1):145. doi: 10.3390/biom13010145 (PMC9855859; doi:10.3390/biom13010145)
Supplement: Supplementary file 1 [file biomolecules-13-00145-s001.zip]

Archive with 1 entries (1 files):
- biomolecules-2100381-supplementary.pdf
